# Supplementary material for: Combined Prognostic Value of Preoperative Temporal Muscle Thickness and Geriatric Nutritional Risk Index in Surgically Treated Head and Neck Squamous Cell Carcinoma
Source: Cancers (Basel). 2026 Jul 10;18(14):2221. doi: 10.3390/cancers18142221 (PMC13407150; doi:10.3390/cancers18142221)
Supplement: Supplementary file 1 [file cancers-18-02221-s001.zip]

Archive with 1 entries (1 files):
- cancers-4259609-supplementary.pdf
